# Supplementary material for: Global chromatin reorganization and regulation of genes with specific evolutionary ages during differentiation and cancer
Source: Nucleic Acids Res. 2025 Feb 18;53(4):gkaf084. doi: 10.1093/nar/gkaf084 (PMC11833689; doi:10.1093/nar/gkaf084)
Supplement: gkaf084_Supplemental_Files [file gkaf084_supplemental_files.zip]

Archive with 2 entries (2 files):
- Supplementary_Table_S1.xlsx
- Supplementary_Texts_and_Figures.pdf
