# Supplementary material for: Global chromatin reorganization and regulation of genes with specific evolutionary ages during differentiation and cancer
Source: Nucleic Acids Res. 2025 Feb 18;53(4):gkaf084. doi: 10.1093/nar/gkaf084 (PMC11833689; doi:10.1093/nar/gkaf084)
Supplement: gkaf084_Supplemental_Files [file gkaf084_supplemental_files.zip › Supplementary_Table_S1.xlsx]

## Sheet: ChIP-Seq
SUPPLEMENTARY TABLE 1. List of publicly available data used in this study.
Target	Cell	Database	Identifier
H3K4me1	Monocyte	ENCODE	ENCFF929UOK
H3K4me3	Monocyte	ENCODE	ENCFF231OTU
H3K27ac	Monocyte	ENCODE	ENCFF437JSB
H3K36me3	Monocyte	ENCODE	ENCFF064OOI
H3K27me3	Monocyte	ENCODE	ENCFF557YRZ
H3K9me3	Monocyte	ENCODE	ENCFF256KXQ
EZH2	B-cell (GM12878)	ENCODE	ENCFF410SZR
H3K27me3	hESC (h9 /WA09)	GEO	SRR11185316
Input	hESC (h9 /WA09)	GEO	SRR11185368
H3K27me3	B-cell	BLUEPRINT	EGAX00001215956
Input	B-cell	BLUEPRINT	EGAX00001215601
H3K27me3	B-CLL	BLUEPRINT	EGAX00001231899
Input	B-CLL	BLUEPRINT	EGAX00001223301
PolII	hESC (h9 /WA09)	GEO	SRR7741345
PolII	B-cell (GM12878)	ENCODE	ENCFF000OBB
PolII	Lymphoma B-cell (LY1)	GEO	GSM1133652
PolII	B-CLL	GEO	GSM6665998

## Sheet: RNA-Seq
SUPPLEMENTARY TABLE 1. List of publicly available data used in this study.
Data	Cell	Database	Identifier
RNA-Seq	hESC	GEO	GSE69618
RNA-Seq	Cardiomyocyte	GEO	GSE69618
RNA-Seq	Colon Mucosa	GEO	GSE207949
RNA-Seq	Adenomatous Polyp	GEO	GSE207949
RNA-Seq	Adenocarcinoma	GEO	GSE207949

## Sheet: Hi-C
SUPPLEMENTARY TABLE 1. List of publicly available data used in this study.
Data	Cell	Database	Identifier
Hi-C	Colon Mucosa	GEO	GSE207951
Hi-C	Adenomatous Polyp	GEO	GSE207951
Hi-C	Adenocarcinoma	GEO	GSE207951

## Sheet: PCHi-C
SUPPLEMENTARY TABLE 1. List of publicly available data used in this study.
Cell	Publication	DOI
hESC	Freire-Pritchett et al., 2017	https://doi.org/10.7554/eLife.21926
B-cell	Javierre et al., 2016	https://doi.org/10.1016/j.cell.2016.09.037
B-CLL	Beekman et al., 2018	https://doi.org/10.1038/s41591-018-0028-4
